# Supplementary material for: Iturinic Lipopeptide Diversity in the Bacillus subtilis Species Group – Important Antifungals for Plant Disease Biocontrol Applications
Source: Front Microbiol. 2019 Aug 7;10:1794. doi: 10.3389/fmicb.2019.01794 (PMC6693446; doi:10.3389/fmicb.2019.01794)
Supplement: Supplementary file 2 [file Data_Sheet_2.csv]

RefSeq Assembly ID (Accession.version)
GCF_000008425.1
GCF_000009045.1
GCF_000011645.1
GCF_000015785.1
GCF_000146565.1
GCF_000155325.1
GCF_000155355.1
GCF_000155375.1
GCF_000165925.1
GCF_000177595.1
GCF_000183765.1
GCF_000186085.1
GCF_000186745.1
GCF_000195515.1
GCF_000196735.1
GCF_000204275.1
GCF_000204685.1
GCF_000204705.1
GCF_000204725.1
GCF_000204745.1
GCF_000204765.1
GCF_000204785.1
GCF_000204805.1
GCF_000204825.1
GCF_000204845.1
GCF_000204865.1
GCF_000204885.1
GCF_000204905.1
GCF_000209795.2
GCF_000221645.1
GCF_000227465.1
GCF_000227485.1
GCF_000230755.1
GCF_000242855.2
GCF_000245035.1
GCF_000245295.1
GCF_000245315.1
GCF_000245335.1
GCF_000258125.2
GCF_000260535.1
GCF_000260555.1
GCF_000262045.1
GCF_000262385.1
GCF_000264395.1
GCF_000283695.1
GCF_000284395.1
GCF_000293765.1
GCF_000299615.1
GCF_000315975.1
GCF_000319475.1
GCF_000321395.1
GCF_000330805.1
GCF_000338735.1
GCF_000340295.1
GCF_000341775.1
GCF_000341875.1
GCF_000342105.1
GCF_000344745.1
GCF_000349795.1
GCF_000385965.2
GCF_000385985.1
GCF_000404285.1
GCF_000408885.1
GCF_000408925.1
GCF_000409585.1
GCF_000410835.1
GCF_000455565.1
GCF_000455585.1
GCF_000465655.1
GCF_000469015.1
GCF_000477395.1
GCF_000493375.1
GCF_000494835.1
GCF_000497345.1
GCF_000497365.1
GCF_000497485.1
GCF_000507005.1
GCF_000507105.1
GCF_000507125.1
GCF_000507145.1
GCF_000508125.1
GCF_000508265.1
GCF_000513755.1
GCF_000523045.1
GCF_000559145.1
GCF_000582885.1
GCF_000583065.1
GCF_000603965.1
GCF_000603985.1
GCF_000604165.1
GCF_000612565.1
GCF_000685725.1
GCF_000691185.1
GCF_000695465.1
GCF_000696615.1
GCF_000696635.1
GCF_000699465.1
GCF_000699525.1
GCF_000706705.1
GCF_000724125.1
GCF_000732055.1
GCF_000735115.1
GCF_000737405.1
GCF_000740475.1
GCF_000740485.1
GCF_000740715.1
GCF_000742675.1
GCF_000743235.1
GCF_000746885.1
GCF_000747645.1
GCF_000747705.1
GCF_000750045.1
GCF_000769515.1
GCF_000769555.1
GCF_000772125.1
GCF_000772165.1
GCF_000772205.1
GCF_000782835.1
GCF_000784675.1
GCF_000786145.1
GCF_000789275.1
GCF_000789295.1
GCF_000798615.1
GCF_000817575.1
GCF_000827065.1
GCF_000828495.1
GCF_000830595.1
GCF_000830605.1
GCF_000830635.1
GCF_000830645.1
GCF_000830675.1
GCF_000830695.1
GCF_000830715.1
GCF_000830735.1
GCF_000832195.1
GCF_000833005.1
GCF_000835145.1
GCF_000875875.2
GCF_000876525.1
GCF_000878265.1
GCF_000931815.1
GCF_000934165.1
GCF_000934885.1
GCF_000948275.1
GCF_000953615.1
GCF_000960265.2
GCF_000966575.1
GCF_000971925.1
GCF_000973485.1
GCF_000973585.1
GCF_000973605.1
GCF_000983035.1
GCF_000987825.1
GCF_000988345.1
GCF_001015095.1
GCF_001023595.1
GCF_001037985.1
GCF_001042485.2
GCF_001043765.1
GCF_001057075.1
GCF_001077735.1
GCF_001187765.1
GCF_001188525.1
GCF_001266815.1
GCF_001266825.1
GCF_001267695.1
GCF_001278635.1
GCF_001278955.1
GCF_001286745.1
GCF_001286765.1
GCF_001286845.1
GCF_001286865.1
GCF_001286885.1
GCF_001286945.1
GCF_001286965.1
GCF_001294785.1
GCF_001431285.1
GCF_001440465.1
GCF_001461825.1
GCF_001461835.1
GCF_001461845.1
GCF_001465815.1
GCF_001469675.1
GCF_001469685.1
GCF_001483885.1
GCF_001507755.1
GCF_001507765.1
GCF_001507775.1
GCF_001517105.1
GCF_001517115.1
GCF_001517135.1
GCF_001517185.1
GCF_001534785.1
GCF_001536925.1
GCF_001541905.1
GCF_001558705.1
GCF_001565875.1
GCF_001584335.1
GCF_001586105.1
GCF_001587195.1
GCF_001587285.1
GCF_001587315.1
GCF_001587325.1
GCF_001587355.1
GCF_001587405.1
GCF_001587435.1
GCF_001591925.1
GCF_001592005.1
GCF_001593395.2
GCF_001593765.1
GCF_001593785.1
GCF_001596055.1
GCF_001596535.1
GCF_001596755.1
GCF_001597265.1
GCF_001604995.1
GCF_001617995.1
GCF_001619535.1
GCF_001619555.1
GCF_001619745.1
GCF_001625135.1
GCF_001637525.1
GCF_001639945.1
GCF_001639965.1
GCF_001641145.1
GCF_001642595.1
GCF_001647945.1
GCF_001647965.1
GCF_001660525.1
GCF_001660605.1
GCF_001661555.1
GCF_001662915.1
GCF_001662955.1
GCF_001662975.1
GCF_001663575.1
GCF_001672595.1
GCF_001672615.1
GCF_001685645.1
GCF_001687185.1
GCF_001687195.1
GCF_001687745.1
GCF_001691515.1
GCF_001691735.1
GCF_001692115.1
GCF_001697265.1
GCF_001703495.1
GCF_001704095.1
GCF_001705195.1
GCF_001709045.1
GCF_001709055.1
GCF_001709115.1
GCF_001717105.1
GCF_001720505.1
GCF_001723375.1
GCF_001723585.1
GCF_001726025.1
GCF_001726125.1
GCF_001729105.1
GCF_001742355.1
GCF_001742365.1
GCF_001746575.1
GCF_001747445.1
GCF_001750745.1
GCF_001752685.2
GCF_001808235.1
GCF_001854345.1
GCF_001857985.1
GCF_001866745.1
GCF_001874385.1
GCF_001876485.1
GCF_001876515.1
GCF_001876545.1
GCF_001876555.1
GCF_001876575.1
GCF_001876645.1
GCF_001876655.1
GCF_001888825.1
GCF_001889285.1
GCF_001889385.1
GCF_001889625.1
GCF_001890405.1
GCF_001895065.1
GCF_001896285.1
GCF_001896295.1
GCF_001896305.1
GCF_001901555.1
GCF_001902555.1
GCF_001914255.1
GCF_001922005.1
GCF_001925025.1
GCF_001925035.1
GCF_001925045.1
GCF_001925055.1
GCF_001925105.1
GCF_001925115.1
GCF_001939525.1
GCF_001939535.1
GCF_001939545.1
GCF_001996305.1
GCF_002002555.1
GCF_002005345.1
GCF_002009095.1
GCF_002009135.1
GCF_002024555.1
GCF_002026335.1
GCF_002055965.1
GCF_002057535.1
GCF_002068155.1
GCF_002071595.1
GCF_002072695.1
GCF_002072735.1
GCF_002074075.1
GCF_002074095.1
GCF_002074115.1
GCF_002074135.1
GCF_002082365.1
GCF_002082375.1
GCF_002082415.1
GCF_002082435.1
GCF_002082455.1
GCF_002082465.1
GCF_002093785.1
GCF_002096095.1
GCF_002105595.1
GCF_002113805.1
GCF_002117165.1
GCF_002142515.1
GCF_002142535.1
GCF_002142595.1
GCF_002153395.1
GCF_002154115.1
GCF_002157265.1
GCF_002163815.1
GCF_002165455.1
GCF_002173495.1
GCF_002173615.1
GCF_002173635.1
GCF_002173675.1
GCF_002173695.1
GCF_002173715.1
GCF_002174255.1
GCF_002192235.1
GCF_002201935.1
GCF_002201955.1
GCF_002201975.1
GCF_002201995.1
GCF_002202015.1
GCF_002202035.1
GCF_002202055.1
GCF_002204665.1
GCF_002205435.1
GCF_002205715.1
GCF_002209305.1
GCF_002216085.1
GCF_002216755.1
GCF_002220075.1
GCF_002236895.1
GCF_002237515.1
GCF_002238395.1
GCF_002243325.2
GCF_002243495.1
GCF_002245385.1
GCF_002269175.1
GCF_002269195.1
GCF_002269705.1
GCF_002271355.1
GCF_002271425.1
GCF_002271465.1
GCF_002271485.1
GCF_002271505.1
GCF_002271515.1
GCF_002271715.1
GCF_002271725.1
GCF_002271755.1
GCF_002271775.1
GCF_002272005.1
GCF_002272155.1
GCF_002272285.1
GCF_002272305.1
GCF_002272315.1
GCF_002272335.1
GCF_002272365.1
GCF_002272375.1
GCF_002272395.1
GCF_002272405.1
GCF_002272455.1
GCF_002272465.1
GCF_002272565.1
GCF_002276265.1
GCF_002276325.1
GCF_002277775.1
GCF_002287385.1
GCF_002290045.1
GCF_002290305.1
GCF_002310315.1
GCF_002327165.1
GCF_002393225.1
GCF_002504325.1
GCF_002556565.1
GCF_002592025.1
GCF_002612765.1
GCF_002688525.1
GCF_002741705.1
GCF_002747285.1
GCF_002751885.1
GCF_002754795.1
GCF_002761535.1
GCF_002764075.1
GCF_002796465.1
GCF_002799585.1
GCF_002803375.1
GCF_002811125.1
GCF_002835205.1
GCF_002835225.1
GCF_002844125.1
GCF_002845365.1
GCF_002849425.1
GCF_002850475.1
GCF_002850535.1
GCF_002860135.1
GCF_002860175.1
GCF_002860295.1
GCF_002864145.1
GCF_002865705.1
GCF_002865715.1
GCF_002893805.1
GCF_002893845.1
GCF_002906075.1
GCF_002909615.1
GCF_002914545.1
GCF_002915255.1
GCF_002915265.1
GCF_002916875.1
GCF_002925885.1
GCF_002933795.1
GCF_002943735.1
GCF_002944585.1
GCF_002966955.1
GCF_002968415.1
GCF_002982175.1
GCF_002993245.1
GCF_002993725.1
GCF_002993735.1
GCF_002993745.1
GCF_002993765.1
GCF_002993925.1
GCF_002993945.1
GCF_002998055.1
GCF_002998075.1
GCF_002998135.1
GCF_002998215.1
GCF_002998255.1
GCF_002998275.1
GCF_002998755.1
GCF_002998795.1
GCF_002998885.1
GCF_002998915.1
GCF_003003575.1
GCF_003003625.1
GCF_003003645.1
GCF_003011815.1
GCF_003012025.1
GCF_003014945.1
GCF_003024435.1
GCF_003045165.1
GCF_003047005.1
GCF_003047025.1
GCF_003047045.1
GCF_003052465.1
GCF_003058025.1
GCF_003071465.1
GCF_003073255.1
GCF_003073455.1
GCF_003076535.1
GCF_003144575.1
GCF_003148355.1
GCF_003148415.1
GCF_003149695.1
GCF_003149715.1
GCF_003149795.1
GCF_003150855.1
GCF_003174785.1
GCF_003184225.1
GCF_003184945.1
GCF_003253815.1
GCF_003265265.1
GCF_003265645.1
GCF_003265725.1
GCF_003265765.1
GCF_003265825.1
GCF_003285085.1
GCF_003312895.1
GCF_003321435.1
GCF_003327665.1
GCF_003336815.1
GCF_003336895.1
GCF_003337795.1
GCF_003339545.1
GCF_003339745.1
GCF_003382355.1
GCF_003382375.1
GCF_003390415.1
GCF_003399995.1
GCF_003413465.1
GCF_003417435.1
GCF_003426125.1
GCF_003431885.1
GCF_003432425.1
GCF_003441635.1
GCF_003473165.1
GCF_003474315.1
GCF_003546075.1
GCF_003546955.1
GCF_003555525.1
GCF_003568755.1
GCF_003573875.1
GCF_003583315.1
GCF_003583945.1
GCF_003594755.2
GCF_003595625.1
GCF_003600775.1
GCF_003600785.1
GCF_003606405.1
GCF_003610955.1
GCF_003612735.1
GCF_003612755.1
GCF_003665175.1
GCF_003665195.1
GCF_003665215.1
GCF_003665235.1
GCF_003665255.1
GCF_003665275.1
GCF_003665295.1
GCF_003665315.1
GCF_003665335.1
GCF_003665355.1
GCF_003665395.1
GCF_003667745.1
GCF_003667885.1
GCF_003694695.1
GCF_003704405.1
GCF_003710285.1
GCF_003711025.1
GCF_003721475.1
GCF_003762825.1
GCF_003833195.1
GCF_003833205.1
GCF_003833235.1
GCF_003833255.1
GCF_003833295.1
GCF_003854915.1
GCF_003855275.1
GCF_003859785.1
GCF_003860445.1
GCF_003868675.1
GCF_003931545.1
GCF_003946895.1
GCF_003952865.1
GCF_003986895.1
GCF_900095345.1
GCF_900100225.1
GCF_900110305.1
GCF_900110715.1
GCF_900156245.1
GCF_900156365.1
GCF_900166645.1
GCF_900171545.1
GCF_900245865.1
GCF_900318095.1
GCF_900445385.1
GCF_900445425.1
GCF_900445435.1
GCF_900635765.1
GCF_900637645.1
